# Supplementary material for: An integrated omics analysis: impact of microgravity on host response to lipopolysaccharide in vitro
Source: BMC Genomics. 2014 Aug 7;15(1):659. doi: 10.1186/1471-2164-15-659 (PMC4287545; doi:10.1186/1471-2164-15-659)
Supplement: Supplementary file 7 — Additional file 7: Figure S6: A. IL-10 signaling pathway. A schematic network of IL-10 pathway is presented. The IL-10 pathway is co-enriched by both gene sets linked to LPS insult mediated by microgravity (GoI-LPSμG) and exclusive effects of microgravity (GoI-μG), respectively. There are three blocks beneath each gene name representing the transcriptomic regulation of S-C (left most block), G-4 h (middle block) and S-4 h (right most block). Both G-8 h and S-8 h are not shown in the figure. The S-C regulations normalized by G-C (S-C/G-C) represent the exclusive impacts of microgravity. And, G-4 h and S-4 h normalized by respective controls (G-4 h/G-C and S-4 h/S-C) represents the influence of the gravitational shift on host response to LPS assault. The scale representing the color scheme is included. B. GM-CSF signaling pathway. A schematic network of the GM-CSF pathway is presented. The GM-CSF pathway is co-enriched by both gene sets linked to LPS insult mediated by microgravity (GoI-LPSμG) and exclusive effects of microgravity (GoI-μG), respectively. There are three blocks beneath each gene name representing the transcriptomic regulations of S-C (left most block), G-4 h (middle block) and S-4 h (right most block). Both G-8 h and S-8 h are not shown in the figure. The S-C regulations normalized by G-C (S-C/G-C) represent the exclusive impacts of microgravity. And, G-4 h and S-4 h normalized by respective controls (G-4 h/G-C and S-4 h/S-C) represent the influence of gravitational shift on host response to LPS assault. The scale representing the color scheme is included. (ZIP 79 KB) [file 12864_2014_6776_MOESM7_ESM.zip]

Archive with 2 entries (2 files):
- add7/1949789008123310_add7a.jpeg
- add7/1949789008123310_add7b.jpeg
